# Supplementary material for: Canine Upper Digestive Tract 3D Model: Assessing Its Utility for Anatomy and Upper Endoscopy Learning
Source: Animals (Basel). 2024 Mar 31;14(7):1070. doi: 10.3390/ani14071070 (PMC11010944; doi:10.3390/ani14071070)
Supplement: Supplementary file 1 [file animals-14-01070-s001.zip]

Archive with 3 entries (2 files):
- animals-2894270-suppementary/
- animals-2894270-suppementary/SF1_Questionary Answers Anatomy.xlsx
- animals-2894270-suppementary/SF2_Questionary Answers Endoscopy.xlsx
