# Supplementary material for: Canine Upper Digestive Tract 3D Model: Assessing Its Utility for Anatomy and Upper Endoscopy Learning
Source: Animals (Basel). 2024 Mar 31;14(7):1070. doi: 10.3390/ani14071070 (PMC11010944; doi:10.3390/ani14071070)
Supplement: Supplementary file 1 [file animals-14-01070-s001.zip › animals-2894270-suppementary/SF1_Questionary Answers Anatomy.xlsx]

## Sheet: Questionare Answers
Question/Student	1	2	3	4	5	6	7	8	9	10	11	12	Total Sum per student	Acceptance Degree	Mode per student
1	5	3	4	5	5	5	5	5	3	5	3	2	50	4	5	- Grade 1 (<=22)	12
2	4	5	5	4	5	5	5	5	5	5	5	5	58	5	5	- Grade 2 (23-33)	24
3	5	4	5	5	5	3	5	5	5	5	5	5	57	5	5	- Grade 3 (34-44)	36
4	4	3	5	5	4	2	3	4	4	1	2	2	39	3	4	- Grade 4 (45-55)	48
5	4	3	4	3	5	4	4	4	2	2	4	1	40	3	4	- Grade 5 (=>55)	60
6	4	2	2	5	5	5	5	5	1	1	5	1	41	3	5
7	4	4	5	5	5	4	4	4	3	2	2	3	45	4	4
8	4	3	5	4	5	4	3	3	4	3	5	1	44	3	4
9	5	4	5	5	5	5	5	5	5	5	5	5	59	5	5
10	3	4	3	4	5	4	3	3	2	1	3	1	36	3	3
11	5	5	5	5	5	5	5	5	5	5	5	5	60	5	5
12	5	5	5	5	5	5	5	5	5	3	2	3	53	4	5
13	5	4	5	5	5	5	5	5	5	5	4	5	58	5	5
14	4	4	5	5	5	5	5	4	5	4	4	4	54	4	4
15	5	4	3	4	5	5	5	5	4	2	2	3	47	4	5
16	4	4	4	4	4	4	4	4	5	5	4	5	51	4	4
17	4	4	5	4	4	5	4	5	4	4	4	3	50	4	4
18	5	4	4	5	5	2	4	5	4	4	4	4	50	4	4
19	5	3	3	5	5	5	3	5	2	1	5	1	43	3	5
20	4	3	3	4	5	4	4	3	4	2	4	2	42	3	4
21	5	4	4	4	3	3	4	3	2	2	3	3	40	3	3
22	3	3	5	4	5	4	5	5	5	1	2	2	44	3	5
23	5	3	5	4	4	4	4	4	4	1	1	1	40	3	4
24	5	5	5	4	4	3	5	4	5	5	5	2	52	4	5
25	5	3	5	5	5	3	4	5	5	1	1	3	45	4	5
26	5	5	5	5	5	4	5	5	5	4	5	5	58	5	5
27	5	5	5	5	5	4	5	4	2	2	3	3	48	4	5
28	5	4	4	5	5	5	4	5	4	2	3	1	47	4	5
29	4	4	4	5	5	4	3	4	2	1	5	1	42	3	4
30	5	3	5	5	5	5	5	5	5	5	5	1	54	4	5
31	4	4	4	4	4	4	4	4	4	4	4	4	48	4	4
32	5	3	4	4	2	2	2	2	2	5	3	1	35	3	2
33	4	3	4	4	5	5	5	5	2	3	1	1	42	3	5
34	5	5	5	5	3	3	3	3	2	2	2	2	40	3	5
35	5	4	4	5	4	3	3	5	3	3	1	2	42	3	3
36	5	4	3	4	3	4	4	4	1	1	1	1	35	3	4
37	4	4	3	5	3	4	4	4	2	1	3	2	39	3	4
38	5	4	5	5	5	5	5	5	5	2	2	3	51	4	5
39	5	4	5	5	5	5	5	5	5	1	1	2	48	4	5
40	4	3	5	4	4	5	5	4	2	4	4	2	46	4	4
41	5	3	3	5	5	4	5	5	3	5	5	3	51	4	5
42	5	4	5	5	5	3	5	5	4	3	2	3	49	4	5
43	4	4	4	3	4	5	3	3	2	3	1	1	37	3	4
44	5	4	5	5	5	4	5	5	1	2	3	1	45	4	5
45	4	4	5	4	4	5	5	4	3	2	3	3	46	4	4
46	5	3	3	4	5	5	4	4	3	3	3	2	44	3	3
47	5	4	5	5	5	3	5	5	5	1	5	1	49	4	5
48	5	4	4	5	5	5	3	5	4	4	5	4	53	4	5
49	5	4	5	5	5	4	4	5	4	5	5	4	55	4	5
50	4	4	5	4	5	3	5	5	4	3	2	3	47	4	4
51	4	3	3	5	4	4	4	4	1	2	3	3	40	3	4
52	5	4	4	5	4	3	3	5	4	4	2	2	45	4	4
53	5	5	5	4	3	5	5	5	5	5	5	5	57	5	5
54	5	5	5	5	5	3	2	2	5	1	5	2	45	4	5
55	5	5	5	5	4	4	3	5	3	3	1	3	46	4	5
56	5	5	5	5	5	5	5	5	5	5	5	5	60	5	5
57	5	5	4	5	5	5	5	5	3	3	4	3	52	4	5
58	3	3	5	4	5	1	3	5	5	5	5	5	49	4	5
59	5	4	4	5	5	5	5	5	5	4	5	2	54	4	5
60	3	3	2	4	5	2	2	3	1	1	3	1	30	2	3
61	5	4	5	5	5	5	4	4	5	3	5	3	53	4	5
62	5	5	5	5	5	5	5	5	5	3	2	3	53	4	5
63	3	2	3	3	3	3	4	4	2	2	2	1	32	2	3
64	5	5	5	5	5	5	5	5	5	3	2	2	52	4	5
65	5	5	5	5	5	5	5	5	4	2	5	5	56	5	5
66	5	4	4	5	4	5	4	5	3	2	3	2	46	4	5
67	5	5	3	3	3	5	5	5	5	3	4	2	48	4	5
68	4	4	4	5	3	4	4	4	3	3	3	3	44	3	4
69	5	5	5	5	5	5	5	5	5	5	5	4	59	5	5
70	5	5	5	5	4	5	5	5	3	5	3	1	51	4	5
71	5	5	5	5	5	5	5	5	5	3	5	5	58	5	5
72	4	5	5	5	4	5	5	5	4	5	5	5	57	5	5
73	2	5	4	5	3	2	4	4	3	1	5	1	39	3	5
74	5	5	3	5	5	3	3	4	1	4	4	1	43	3	5
75	4	3	3	5	4	2	1	4	3	1	5	2	37	3	4
76	5	5	5	5	5	4	5	4	5	5	5	2	55	4	5
77	4	4	5	5	5	4	3	5	4	4	3	5	51	4	4
78	5	5	5	5	5	5	5	5	5	5	4	2	56	5	5
79	4	3	5	5	5	4	4	5	4	3	1	2	45	4	4
80	4	3	4	5	5	4	4	4	5	3	2	1	44	3	4
81	3	2	5	5	5	1	4	4	3	1	1	1	35	3	1
82	3	2	5	5	5	1	4	5	3	1	1	1	36	3	5
83	3	2	5	5	5	1	3	4	3	2	1	3	37	3	3
84	5	5	2	3	5	3	3	4	4	3	4	2	43	3	3
85	4	3	4	4	4	3	4	4	3	2	2	2	39	3	4
86	3	3	4	3	5	2	4	4	5	3	2	2	40	3	3
87	4	3	5	4	5	3	4	5	4	4	5	4	50	4	4
88	5	4	5	5	5	5	5	5	3	1	1	1	45	4	5
89	5	4	3	5	5	5	5	5	5	5	5	4	56	5	5
90	4	3	5	5	4	3	3	3	5	4	3	3	45	4	3
91	5	5	5	5	5	4	5	5	4	1	5	5	54	4	5
92	4	3	5	5	5	4	4	4	5	3	2	4	48	4	4
93	3	3	4	5	5	4	3	3	5	1	1	1	38	3	3
Mean	4.44086	3.88172	4.35484	4.6129	4.56989	3.94624	4.16129	4.41935	3.70968	2.95699	3.33333	2.62366	47.0108	3.76344	4.3871
SD	0.72924	0.8828	0.855229	0.608495	0.713196	1.13603	0.924196	0.756459	1.28182	1.46639	1.47687	1.39809	7.15738	0.728277	0.821349
Mode	5	4	5	5	5	5	5	5	5	5	5	1	45	4	5
Median	5	4	5	5	5	4	4	5	4	3	3	2	47	4	5

## Sheet: CronbachAlpha
							Internal consistency or reliability index
							Through the variance of the Questions
	Question 1	Question 2	Question 3	Question 4	Question 5	Question 6	Question 7	Question 8	Question 9	Question 10	Question 11	Question 12	Total
Variance	0.526072	0.770956	0.723552	0.366285	0.50318	1.27668	0.844953	0.566077	1.62539	2.12718	2.15771	1.93363	50.6773
		α: Alfa de Cronbach
		k: numero de Questions
		Vi: Varianza de cada Question
		Vt: Varianza del total
	K=	12
	Vi=	13.4217
	Vt=	50.6773
	α=	0.801986	Good internal consistency
			1: Strongly disagree		5: Strongly agree
				Likert Scale
			Columna1

## Sheet: Answer repetition
							Number of answer repetitions
Answer	Q 1	Q 2	Q 3	Q 4	Q 5	Q 6	Q 7	Q 8	Q 9	Q 10	Q 11	Q 12	Acceptance Degree
1	0	0	0	0	0	4	1	0	6	21	14	25	0
2	1	5	3	0	1	7	3	2	13	17	17	24	2
3	10	27	14	6	9	17	18	9	18	21	17	20	32
4	29	35	23	24	19	27	29	30	21	13	14	9	45
5	53	26	53	63	64	38	42	52	35	21	31	15	14
Total	93	93	93	93	93	93	93	93	93	93	93	93	93
									f

## Sheet: RepeticionesRespuestas_ParaStat
Pregunta	Valor	Frecuencia
1	1	0
1	2	1
1	3	10
1	4	29
1	5	53
2	1	0
2	2	5
2	3	27
2	4	35
2	5	26
3	1	0
3	2	3
3	3	14
3	4	23
3	5	53
4	1	0
4	2	0
4	3	6
4	4	24
4	5	63
5	1	0
5	2	1
5	3	9
5	4	19
5	5	64
6	1	4
6	2	7
6	3	17
6	4	27
6	5	38
7	1	1
7	2	3
7	3	18
7	4	29
7	5	42
8	1	0
8	2	2
8	3	9
8	4	30
8	5	52
9	1	6
9	2	13
9	3	18
9	4	21
9	5	35
10	1	21
10	2	17
10	3	21
10	4	13
10	5	21
11	1	14
11	2	17
11	3	17
11	4	14
11	5	31
12	1	25
12	2	24
12	3	20
12	4	9
12	5	15
