# Supplementary material for: Canine Upper Digestive Tract 3D Model: Assessing Its Utility for Anatomy and Upper Endoscopy Learning
Source: Animals (Basel). 2024 Mar 31;14(7):1070. doi: 10.3390/ani14071070 (PMC11010944; doi:10.3390/ani14071070)
Supplement: Supplementary file 1 [file animals-14-01070-s001.zip › animals-2894270-suppementary/SF2_Questionary Answers Endoscopy.xlsx]

## Sheet: Questionare Answers
Question/Student	1	2	3	4	5	6	7	8	9	10	11	12	Total Sum per student	Acceptance Degree	Mode per student
1	4	5	4	5	5	5	5	3	5	5	4	5	55	4	5	- Grade 1 (<=22)	12
2	5	5	5	5	5	5	5	3	5	5	5	5	58	5	5	- Grade 2 (23-33)	24
3	5	5	5	5	5	5	5	5	5	5	5	5	60	5	5	- Grade 3 (34-44)	36
4	4	5	5	5	5	5	5	3	5	5	5	5	57	5	5	- Grade 4 (45-55)	48
5	4	4	2	5	5	5	5	4	5	4	5	5	53	4	5	- Grade 5 (=>55)	60
6	4	4	4	5	5	5	5	4	5	5	5	5	56	5	5
7	5	5	5	5	5	5	5	3	5	5	5	5	58	5	5
8	5	4	4	4	5	2	5	4	5	4	5	5	52	4	5
9	5	5	5	5	5	5	4	2	4	4	4	4	52	4	5
10	5	4	4	5	5	5	5	5	5	5	5	5	58	5	5
11	5	4	5	5	5	5	5	2	5	5	5	5	56	5	5
12	5	5	5	5	5	5	5	5	5	5	5	5	60	5	5
13	5	5	5	5	4	5	5	3	5	3	1	5	51	4	5
14	4	5	5	5	5	4	5	2	5	5	5	5	55	4	5
15	4	4	5	5	5	3	5	3	5	5	4	5	53	4	5
16	4	4	4	5	5	3	5	2	5	4	3	4	48	4	4
17	5	2	4	5	3	3	5	1	5	5	3	5	46	4	5
18	4	4	2	5	5	5	4	3	4	4	4	4	48	4	4
19	5	4	5	5	5	5	5	4	5	5	5	5	58	5	5
20	5	4	5	5	5	4	5	5	5	4	5	4	56	5	5
21	5	4	5	5	5	5	5	5	5	5	5	5	59	5	5
22	5	5	5	5	5	5	5	5	5	5	5	5	60	5	5
23	5	3	5	5	5	5	5	5	5	5	5	5	58	5	5
24	5	5	5	5	5	5	5	3	5	5	5	5	58	5	5
25	5	4	5	5	5	3	5	4	5	4	4	5	54	4	5
26	5	4	5	5	4	5	5	5	5	5	5	5	58	5	5
27	5	4	5	5	4	4	5	2	5	5	5	5	54	4	5
28	5	4	4	5	5	5	5	4	5	5	4	5	56	5	5
29	5	5	5	5	5	5	5	5	5	5	5	5	60	5	5
30	5	4	5	5	5	5	5	5	5	5	5	5	59	5	5
31	5	5	5	5	5	5	5	5	5	5	5	5	60	5	5
32	5	4	5	5	5	5	5	5	5	5	5	5	59	5	5
33	4	4	4	5	5	5	5	4	5	5	5	5	56	5	5
34	5	4	5	5	5	5	5	3	5	5	5	5	57	5	5
35	4	5	4	5	5	4	5	4	5	5	5	5	56	5	5
36	4	4	4	5	4	5	5	3	4	5	5	5	53	4	5
37	5	5	5	4	5	5	5	4	5	5	5	5	58	5	5
38	5	4	3	3	4	5	5	3	5	5	5	5	52	4	5
39	5	5	5	4	5	5	5	4	5	5	5	5	58	5	5
40	5	5	5	5	5	5	5	4	5	5	4	5	58	5	5
41	4	3	4	5	4	5	4	5	4	5	5	5	53	4	5
42	4	4	5	5	5	5	5	5	5	5	5	5	58	5	5
43	5	4	5	5	5	5	5	4	5	5	5	5	58	5	5
44	4	4	5	5	5	5	5	3	5	5	5	5	56	5	5
45	5	5	5	5	5	5	5	5	5	5	5	5	60	5	5
Mean	4.68889	4.31111	4.57778	4.88889	4.82222	4.66667	4.93333	3.77778	4.91111	4.8	4.66667	4.91111	55.9556	4.66667	4.95556
SD	0.468179	0.66818	0.753443	0.382707	0.441531	0.738549	0.252262	1.10554	0.287799	0.457265	0.768706	0.287799	3.43746	0.476731	0.208409
Mode	5	4	5	5	5	5	5	5	5	5	5	5	58	5	5
Median	5	4	5	5	5	5	5	4	5	5	5	5	57	5	5

## Sheet: CronbachAlpha
							Internal consistency or reliability index
							Through the variance of the Questions
	Question 1	Question 2	Question 3	Question 4	Question 5	Question 6	Question 7	Question 8	Question 9	Question 10	Question 11	Question 12	Total
Variance	0.214321	0.436543	0.555062	0.14321	0.190617	0.533333	0.0622222	1.19506	0.0809877	0.204444	0.577778	0.0809877	11.5536
		α: Alfa de Cronbach
		k: numero de Questions
		Vi: Varianza de cada Question
		Vt: Varianza del total
	K=	12
	Vi=	4.27457
	Vt=	11.5536
	α=	0.687297	Questionable internal consistency
			1: Strongly disagree		5: Strongly agree
				Likert Scale
			Columna1

## Sheet: Answer Repetition
							Number of answer repetitions
Answer	Q 1	Q 2	Q 3	Q 4	Q 5	Q 6	Q 7	Q 8	Q 9	Q 10	Q 11	Q 12	Acceptance Degree
1	0	0	0	0	0	0	0	1	0	0	1	0	0
2	0	1	2	0	0	1	0	5	0	0	0	0	0
3	0	2	1	1	1	4	0	12	0	1	2	0	0
4	14	24	11	3	6	4	3	12	4	7	7	4	15
5	31	18	31	41	38	36	42	15	41	37	35	41	30
Total	45	45	45	45	45	45	45	45	45	45	45	45	45
									f

## Sheet: RepeticionesRespuestas_ParaStat
Pregunta	Valor	Frecuencia
1	1	0
1	2	1
1	3	10
1	4	29
1	5	53
2	1	0
2	2	5
2	3	27
2	4	35
2	5	26
3	1	0
3	2	3
3	3	14
3	4	23
3	5	53
4	1	0
4	2	0
4	3	6
4	4	24
4	5	63
5	1	0
5	2	1
5	3	9
5	4	19
5	5	64
6	1	4
6	2	7
6	3	17
6	4	27
6	5	38
7	1	1
7	2	3
7	3	18
7	4	29
7	5	42
8	1	0
8	2	2
8	3	9
8	4	30
8	5	52
9	1	6
9	2	13
9	3	18
9	4	21
9	5	35
10	1	21
10	2	17
10	3	21
10	4	13
10	5	21
11	1	14
11	2	17
11	3	17
11	4	14
11	5	31
12	1	25
12	2	24
12	3	20
12	4	9
12	5	15
